# Supplementary material for: Protein Kinase A Controls the Melanization of Candida auris through the Alteration of Cell Wall Components
Source: Antioxidants (Basel). 2023 Aug 31;12(9):1702. doi: 10.3390/antiox12091702 (PMC10525270; doi:10.3390/antiox12091702)
Supplement: Supplementary file 1 [file antioxidants-12-01702-s001.zip]

Archive with 2 entries (2 files):
- Figure S1 (Kim et al).pdf
- Table S1_Revised.pdf
